# Supplementary material for: Papain Ameliorates Lipid Accumulation and Inflammation in High-Fat Diet-Induced Obesity Mice and 3T3-L1 Adipocytes via AMPK Activation
Source: Int J Mol Sci. 2021 Sep 14;22(18):9885. doi: 10.3390/ijms22189885 (PMC8468764; doi:10.3390/ijms22189885)
Supplement: Supplementary file 1 [file ijms-22-09885-s001.zip]

Archive with 1 entries (1 files):
- ijms-1347364-supplementary.pdf
